# Supplementary material for: 1H NMR Urinary Metabolomic Analysis in Older Adults after Hip Fracture Surgery May Provide Valuable Information for Patient Profiling—A Preliminary Investigation
Source: Metabolites. 2022 Aug 12;12(8):744. doi: 10.3390/metabo12080744 (PMC9415398; doi:10.3390/metabo12080744)
Supplement: Supplementary file 1 [file metabolites-12-00744-s001.zip]

Archive with 1 entries (1 files):
- metabolites-1809646-supplementary.pdf
